# Supplementary material for: Systematic Characterization of MicroRNA Processing Modes in Plants With Parallel Amplification of RNA Ends
Source: Front Plant Sci. 2021 Dec 7;12:793549. doi: 10.3389/fpls.2021.793549 (PMC8688358; doi:10.3389/fpls.2021.793549)
Supplement: Supplementary file 2 [file Table_1.XLSX]

## Sheet: PARE
Species	SRA	GEO	Run	Tissue	Genotype	PolyA Selection	PMID
Arabidopsis	SRP038129	GSE55151	SRR1171802	young leaves	WT	Yes	24965556
Arabidopsis	SRP038129	GSE55151	SRR1171803	mature leaves	WT	Yes	24965556
Arabidopsis	SRP038129	GSE55151	SRR1171804	early senescence leaves	WT	Yes	24965556
Arabidopsis	SRP038129	GSE55151	SRR1171805	late senescence leaves	WT	Yes	24965556
Arabidopsis	SRP079375	GSE84728	SRR3945025	12-day-old seedlings	WT	Yes	-
Arabidopsis	SRP069255	GSE77549	SRR3956086	4-week inflorescences	WT	Yes	27742800
Arabidopsis	SRP109986	-	SRR5724557	23-days rosettes	WT	Yes	28705956
Arabidopsis	SRP117737	-	SRR6041086	Seedling roots	WT	Yes	29856891
Arabidopsis	SRP117737		SRR6041117	Seedling roots	WT	Yes	29856891
Arabidopsis	SRP117737	-	SRR6041120	Seedlings	WT	Yes	29856891
Arabidopsis	SRP156540	GSE118215	SRR10045988	4-5week flowers	WT	Yes	31988264
Arabidopsis	SRP156540	GSE118215	SRR7652709	10-day seedings	WT	Yes	31988264
Arabidopsis	SRP156540	GSE118215	SRR7652712	10-day seedings	fry1-6	Yes	31988264
Arabidopsis	SRP156540	GSE118215	SRR7652713	10-day seedings	fry1-6	Yes	31988264
Arabidopsis	SRP136869	-	SRR6923435	24-days whole rosettes	sal1-8	Yes	30301775
Arabidopsis	SRP136869	-	SRR6923436	24-days whole rosettes	sal1-8	Yes	30301775
Arabidopsis	SRP136869	-	SRR6923437	24-days whole rosettes	sal1-8	Yes	30301775
Arabidopsis	SRP136869	-	SRR6923438	24-days whole rosettes	xrn2-1xrn3-3	Yes	30301775
Arabidopsis	SRP136869	-	SRR6923439	24-days whole rosettes	xrn2-1xrn3-3	Yes	30301775
Arabidopsis	SRP136869	-	SRR6923440	24-days whole rosettes	xrn2-1xrn3-3	Yes	30301775
Arabidopsis	SRP136869	-	SRR6923441	22-days whole rosettes	WT	Yes	30301775
Arabidopsis	SRP136869	-	SRR6923442	22-days whole rosettes	WT	Yes	30301775
Arabidopsis	SRP136869	-	SRR6923443	22-days whole rosettes	WT	Yes	30301775
Arabidopsis	SRP144354	GSE113958	SRR7093798	Principal growth stage 5(inflorescence emergence) leaf	WT	Yes	30007348
Maize	SRP032948	GSE52297	SRR1028862	pollen	WT(B73)	Yes	25713378
Maize	SRP032948	GSE52297	SRR1028864	anther 1.0 and 1.5 mm	WT(B73)	Yes	25713378
Maize	SRP032948	GSE52297	SRR1028865	anther 2.0mm, 2.5mm and 3.0mm	WT(B73)	Yes	25713378
Maize	SRP032948	GSE52297	SRR1028866	anther 4.0mm and pollen	WT(B73)	Yes	25713378
Maize	SRP197208	-	SRR9031459	reproductive stage silks	WT(B73)	Yes	31395615
Maize	SRP197208	-	SRR9031460	reproductive stage silks	WT(B73)	Yes	31395615
Rice	SRP001553	GSE18248	SRR032097	3-week-old seedlings	WT	Yes	19903869
Rice	SRP001553	GSE18248	SRR032098	young panicles	WT	Yes	19903869
Rice	SRP001724	GSE19050	SRR034102	young inflorescences (4~6cm)	WT	Yes	-
Rice	SRP002288	GSE17398	SRR039716	3-week-old rice seedlings	WT	Yes	20202174
Rice	SRP002288	GSE17398	SRR039717	3-week-old rice seedlings	WT	Yes	20202174
Rice	SRP002288	GSE17398	SRR039718	3-week-old rice seedlings	WT	Yes	20202174
Rice	SRP002288	GSE17398	SRR039719	3-week-old rice seedlings	WT	Yes	20202174
Rice	SRP002288	GSE17398	SRR039720	3-week-old rice seedlings	WT	Yes	20202174
Rice	SRP079956	GSE84885	SRR3955369	1.0-2.0 cm panicles, long-day growth conditions	NIL(MH)	Yes	27965387
Rice	SRP079956	GSE84885	SRR3955370	1.0-2.0 cm panicles, long-day growth conditions	Nongken 58S	Yes	27965387
Rice	SRP079956	GSE84885	SRR3955371	1.0-2.0 cm panicles, short-day growth conditions	NIL(MH)	Yes	27965387
Rice	SRP079956	GSE84885	SRR3955372	1.0-2.0 cm panicles, short-day growth conditions	Nongken 58S	Yes	27965387
Rice	SRP126970	GSE108238	SRR6387482	2.0 to 4.0 cm panicles	WT	Yes	29708601
Rice	SRP126970	GSE108238	SRR6387483	6.0 to 8.0 cm panicles	WT	Yes	29708601
Rice	SRP126970	GSE108238	SRR6387484	6.0 to 8.0 cm panicles	WT	Yes	29708601
Rice	SRP126970	GSE108238	SRR6387485	microspore stage anthers	WT	Yes	29708601
Soybean	SRP004444	GSE25260	SRR089762	seeds from soybeans 15 days after flowering	WT	Yes	21219599
Soybean	SRP043543	GSE58779	SRR1451670	anthers, dissected from unopened flowers	WT	Yes	25465409
Soybean	SRP043543	GSE58779	SRR1451671	anthers, dissected from unopened flowers	WT	Yes	25465409
Soybean	SRP043543	GSE58779	SRR1451672	ovaries, dissected from unopened flowers	WT	Yes	25465409
Soybean	SRP043543	GSE58779	SRR1451673	ovaries, dissected from unopened flowers	WT	Yes	25465409
Soybean	SRP043543	GSE58779	SRR1451674	unopened flowers, 1 day before flowering	WT	Yes	25465409
Soybean	SRP043543	GSE58779	SRR1451675	unopen flowers, 1 day before flowering	WT	Yes	25465409
Soybean	SRP043543	GSE58779	SRR1451676	opened flowers, the first day of flowering	WT	Yes	25465409
Soybean	SRP043543	GSE58779	SRR1451677	opened flowers, the first day of flowering	WT	Yes	25465409
Soybean	SRP043543	GSE58779	SRR1451678	well-watered soybean leaves	WT	Yes	25465409
Soybean	SRP043543	GSE58779	SRR1451679	drought stressed soybean leaves	WT	Yes	25465409
Soybean	SRP063566	GSE72903	SRR2340731	4 mixed tissues of cotyledon from germination stage, new leaf from germination stage, old cotyledon from trefoil stage and new leaf from trefoil stage	WT	Yes	26714457
Soybean	SRP063566	GSE72903	SRR2340733	2 mixed tissues of root from gemination stage and stem from gemination stage	WT	Yes	26714457
Soybean	SRP063566	GSE72903	SRR2340735	2 mixed tissues of flower bud from flower bud differentiation stage and flower bud from flowering stage	WT	Yes	26714457
Tomato	SRP017377	GSE42661	SRR627529	fruits harvested at 5 DPA (days post-anthesis) stage	WT	Yes	23487304
Tomato	SRP017377	GSE42661	SRR627530	fruits harvested at 5 DPA (days post-anthesis) stage	WT	Yes	23487304
Tomato	SRP017377	GSE42661	SRR627531	fruits harvested at MG (mature green) stage	WT	Yes	23487304
Tomato	SRP017377	GSE42661	SRR627532	fruits harvested at MG (mature green) stage	WT	Yes	23487304
Tomato	SRP017377	GSE42661	SRR627534	fruits harvested at RR (red ripe, 7 days post-breaker) stage	WT	Yes	23487304
Tomato	SRP017377	GSE42661	SRR627535	fruits harvested at RR (red ripe, 7 days post-breaker) stage	WT	Yes	23487304
Tomato	SRP029146	GSE50085	SRR955381	5-week-old leaf 21 days post-agrobacterium-mediated inoculation (mock)	WT	Yes	-
Tomato	SRP029146	GSE50085	SRR955383	5-week-old leaf 21 days post-agrobacterium-mediated inoculation (mock)	WT	Yes	-
Tomato	SRP059682	GSE70037	SRR2071270	leaves at 21-dpi (days post inoculation) of PSTVd-I	WT	Yes	28827569
Tomato	SRP059693	GSE70062	SRR2071657	leaves inoculated with 1 µg of the dimeric PSTVd-RG1 transcripts	WT	Yes	28827569
Tomato	SRP091502	GSE88707	SRR4420593	leaves mock inoculated	WT	Yes	28827569
Tomato	SRP096818	GSE93648	SRR5179088	leaves of plants infected with Tomato Leaf Curl Sardinia Virus	WT	Yes	30364213
Tomato	SRP096818	GSE93648	SRR5179089	leaves of mock-inoculated plants	WT	Yes	30364213

## Sheet: sRNA-seq
Species	SRA	GEO	Run	Tissue	Genotype	PMID
Arabidopsis	SRP072089	GSE79414	SRR3269306	24 hours on moist paper seeds	WT	29197026
Arabidopsis	SRP072089	GSE79414	SRR3269305	seven-days-old SAM	WT	29197026
Arabidopsis	SRP072089	GSE79414	SRR3269304	seven-days-old roots	WT	29197026
Arabidopsis	SRP072089	GSE79414	SRR3269303	seven-days-old seedlings	WT	29197026
Arabidopsis	SRP072089	GSE79414	SRR3269302	seven-weeks-old green leaf embryos	WT	29197026
Arabidopsis	SRP072089	GSE79414	SRR3269301	seven-weeks-old Bent torpedo embryos	WT	29197026
Arabidopsis	SRP072089	GSE79414	SRR3269300	five-weeks-old flower carpel 13	WT	29197026
Arabidopsis	SRP072089	GSE79414	SRR3269299	five-weeks-old flowers_stage_13	WT	29197026
Arabidopsis	SRP072089	GSE79414	SRR3269298	five-weeks-old flowers stage 12	WT	29197026
Arabidopsis	SRP072089	GSE79414	SRR3269297	five-weeks-old flowers stage 10_11	WT	29197026
Arabidopsis	SRP072089	GSE79414	SRR3269296	five-weeks-old flowers stage 9	WT	29197026
Arabidopsis	SRP072089	GSE79414	SRR3269295	five-weeks-old flower carpel 12	WT	29197026
Arabidopsis	SRP072089	GSE79414	SRR3269294	five-weeks-old flower stamen 12	WT	29197026
Arabidopsis	SRP072089	GSE79414	SRR3269293	five-weeks-old flower petal 12	WT	29197026
Arabidopsis	SRP072089	GSE79414	SRR3269292	five-weeks-old flower sepal 12	WT	29197026
Arabidopsis	SRP072089	GSE79414	SRR3269291	four-weeks-old stem first node	WT	29197026
Arabidopsis	SRP072089	GSE79414	SRR3269290	four-weeks-old inflorescences	WT	29197026
Arabidopsis	SRP072089	GSE79414	SRR3269289	seven-days-old cotyledon	WT	29197026
Arabidopsis	SRP072089	GSE79414	SRR3269288	seven-days-old hypocotyl	WT	29197026
Arabidopsis	SRP072089	GSE79414	SRR3269287	four-weeks-old cauline leaves	WT	29197026
Arabidopsis	SRP072089	GSE79414	SRR3269286	four-weeks-old adult leaf 2	WT	29197026
Arabidopsis	SRP072089	GSE79414	SRR3269285	four-weeks-old adult leaf 1	WT	29197026
Arabidopsis	SRP072089	GSE79414	SRR3269284	four-weeks-old juvenile leaves	WT	29197026
Arabidopsis	SRP072089	GSE79414	SRR3269283	six-weeks-old siliques 7d	WT	29197026
Arabidopsis	SRP072089	GSE79414	SRR3269282	six-weeks-old siliques 5d	WT	29197026
Arabidopsis	SRP072089	GSE79414	SRR3269281	six-weeks-old siliques 3d	WT	29197026
Arabidopsis	SRP072089	GSE79414	SRR3269280	six-weeks-old siliques 2d	WT	29197026
Arabidopsis	SRP072089	GSE79414	SRR3269279	24 hours on moist paper seeds	WT	29197026
Arabidopsis	SRP072089	GSE79414	SRR3269278	seven-days-old SAM	WT	29197026
Arabidopsis	SRP072089	GSE79414	SRR3269277	seven-days-old roots	WT	29197026
Arabidopsis	SRP072089	GSE79414	SRR3269276	seven-days-old seedlings	WT	29197026
Arabidopsis	SRP072089	GSE79414	SRR3269275	seven-days-old seedlings	WT	29197026
Arabidopsis	SRP072089	GSE79414	SRR3269274	seven-weeks-old green leaf embryos	WT	29197026
Arabidopsis	SRP072089	GSE79414	SRR3269273	seven-weeks-old green leaf embryos	WT	29197026
Arabidopsis	SRP072089	GSE79414	SRR3269272	seven-weeks-old green leaf embryos	WT	29197026
Arabidopsis	SRP072089	GSE79414	SRR3269271	seven-weeks-old Bent torpedo embryos	WT	29197026
Arabidopsis	SRP072089	GSE79414	SRR3269270	five-weeks-old flower carpel 13	WT	29197026
Arabidopsis	SRP072089	GSE79414	SRR3269269	five-weeks-old flower_stage_13	WT	29197026
Arabidopsis	SRP072089	GSE79414	SRR3269268	five-weeks-old flower stage 12	WT	29197026
Arabidopsis	SRP072089	GSE79414	SRR3269267	five-weeks-old flower stage 12	WT	29197026
Arabidopsis	SRP072089	GSE79414	SRR3269266	five-weeks-old flower stage 12	WT	29197026
Arabidopsis	SRP072089	GSE79414	SRR3269265	five-weeks-old flower stage 10_11	WT	29197026
Arabidopsis	SRP072089	GSE79414	SRR3269264	five-weeks-old flower stage 9	WT	29197026
Arabidopsis	SRP072089	GSE79414	SRR3269263	five-weeks-old flower carpel 12	WT	29197026
Arabidopsis	SRP072089	GSE79414	SRR3269262	five-weeks-old flower stamen 12	WT	29197026
Arabidopsis	SRP072089	GSE79414	SRR3269261	five-weeks-old flower petal 12	WT	29197026
Arabidopsis	SRP072089	GSE79414	SRR3269260	five-weeks-old flower sepal 12	WT	29197026
Arabidopsis	SRP072089	GSE79414	SRR3269259	four-weeks-old stem first node	WT	29197026
Arabidopsis	SRP072089	GSE79414	SRR3269258	four-weeks-old inflorescences	WT	29197026
Arabidopsis	SRP072089	GSE79414	SRR3269257	seven-days-old cotyledon	WT	29197026
Arabidopsis	SRP072089	GSE79414	SRR3269256	seven-days-old hypocotyl	WT	29197026
Arabidopsis	SRP072089	GSE79414	SRR3269255	four-weeks-old cauline leaves	WT	29197026
Arabidopsis	SRP072089	GSE79414	SRR3269254	four-weeks-old adult leaf 2	WT	29197026
Arabidopsis	SRP072089	GSE79414	SRR3269253	four-weeks-old adult leaf 1	WT	29197026
Arabidopsis	SRP072089	GSE79414	SRR3269252	four-weeks-old juvenile leaves	WT	29197026
Arabidopsis	SRP072089	GSE79414	SRR3269251	six-weeks-old siliques 7d	WT	29197026
Arabidopsis	SRP072089	GSE79414	SRR3269250	six-weeks-old siliques 5d	WT	29197026
Arabidopsis	SRP072089	GSE79414	SRR3269249	six-weeks-old siliques 3d	WT	29197026
Arabidopsis	SRP072089	GSE79414	SRR3269248	six-weeks-old siliques 2d	WT	29197026
Arabidopsis	SRP185774	GSE126482	SRR8569932	two-weeks-old seedlings	WT	31562313
Arabidopsis	SRP185774	GSE126482	SRR8569933	two-weeks-old seedlings	WT	31562313
Arabidopsis	SRP185774	GSE126482	SRR8569934	two-weeks-old seedlings	fry1-6	31562313
Arabidopsis	SRP185774	GSE126482	SRR8569935	two-weeks-old seedlings	fry1-6	31562313
Arabidopsis	SRP185774	GSE126482	SRR8569936	two-weeks-old seedlings	fry1-8	31562313
Arabidopsis	SRP185774	GSE126482	SRR8569937	two-weeks-old seedlings	fry1-8	31562313
Maize	SRP018376	-	SRR768485	15-days root tips of optimal nitrate	WT	23788746
Maize	SRP018376	-	SRR768487	15-days root tips of low nitrate	WT	23788746
Maize	SRP018376	-	SRR768489	15-days leaves of low nitrate	WT	23788746
Maize	SRP018376	-	SRR768492	15-days leaves of optimal nitrate	WT	23788746
Maize	SRP190955	-	SRR8857778	reproductive stage silks	WT	31395615
Maize	SRP190955	-	SRR8857784	reproductive stage ears	WT	31395615
Maize	SRP190955	-	SRR8857787	vegetative stage stalks	WT	31395615
Maize	SRP190955	-	SRR8857809	reproductive stage tassels	WT	31395615
Maize	SRP190955	-	SRR8857817	vegetative stage roots	WT	31395615
Maize	SRP190955	-	SRR8857833	reproductive stage leaves	WT	31395615
Maize	SRP190955	-	SRR8857862	vegetative stage leaves	WT	31395615
Rice	SRP079956	GSE84885	SRR3955344	0.5-1.0 cm panicles, short-day growth conditions	WT	27965387
Rice	SRP079956	GSE84885	SRR3955348	3.0-4.0 mm florets, short-day growth conditions	WT	27965387
Rice	SRP083700	GSE86215	SRR4098204	2 weeks seedlings, drought	WT	29265542
Rice	SRP126493	GSE107904	SRR6365689	four weeks old seedlings	WT	-
Rice	SRP126970	GSE108238	SRR6387463	0.1 to 0.2 cm panicles	WT	29708601
Rice	SRP126970	GSE108238	SRR6387466	0.5 to 1.0 cm panicles	WT	29708601
Rice	SRP126970	GSE108238	SRR6387469	2.0 to 4.0 cm panicles	WT	29708601
Rice	SRP126970	GSE108238	SRR6387472	6.0 to 8.0 cm panicles	WT	29708601
Rice	SRP126970	GSE108238	SRR6387475	microspore stage anthers	WT	29708601
Rice	SRP126970	GSE108238	SRR6387476	mitosis stage anthers	WT	29708601
Rice	SRP126970	GSE108238	SRR6387480	pollen stage anthers	WT	29708601
Rice	SRP131077	GSE109299	SRR6498694	3 weeks old leaves	WT	30032201
Soybean	SRP004444	GSE25260	SRR072919	seeds 15 days after flowering	WT	21219599
Soybean	SRP043543	GSE58779	SRR1451604	anthers	WT	25465409
Soybean	SRP043543	GSE58779	SRR1451605	anthers	WT	25465409
Soybean	SRP043543	GSE58779	SRR1451606	ovaries	WT	25465409
Soybean	SRP043543	GSE58779	SRR1451607	ovaries	WT	25465409
Soybean	SRP043543	GSE58779	SRR1451608	unopened flower	WT	25465409
Soybean	SRP043543	GSE58779	SRR1451609	unopened flower	WT	25465409
Soybean	SRP043543	GSE58779	SRR1451610	opened flower	WT	25465409
Soybean	SRP043543	GSE58779	SRR1451611	opened flower	WT	25465409
Soybean	SRP043543	GSE58779	SRR1451612	well-watered soybean leaves	WT	25465409
Soybean	SRP043543	GSE58779	SRR1451613	well-watered soybean leaves	WT	25465409
Soybean	SRP043543	GSE58779	SRR1451650	nodules	WT	25465409
Soybean	SRP043543	GSE58779	SRR1451651	nodules	WT	25465409
Soybean	SRP068196	GSE76636	SRR3090714	14 days post-inoculation (mock)	WT	26963095
Soybean	SRP068196	GSE76636	SRR3090715	14 days post-inoculation (SMV-L)	WT	26963095
Soybean	SRP068196	GSE76636	SRR3090716	14 days post-inoculation (SMV-LRB)	WT	26963095
Soybean	SRP068196	GSE76636	SRR3090717	14 days post-inoculation (SMV-G7)	WT	26963095
Tomato	SRP029146	GSE50085	SRR955375	mock infected leaves, 21 days post-inoculation	WT	-
Tomato	SRP029146	GSE50085	SRR955378	mock infected leaves, 21 days post-inoculation	WT	-
Tomato	SRP041342	GSE56974	SRR1258335	tomato leaves, 20 days post inoculation (mock)	WT	25204630
Tomato	SRP041342	GSE56974	SRR1258336	tomato leaves, 20 days post inoculation (CMV-Fny)	WT	25204630
Tomato	SRP053415	GSE65788	SRR1795959	anthers	WT	26511108
Tomato	SRP055077	GSE65964	SRR1805790	seedlings	WT	33228265
Tomato	SRP096818	GSE93648	SRR5179086	virus-infected leaves	WT	30364213
Tomato	SRP096818	GSE93648	SRR5179087	mock-inoculated leaves	WT	30364213
Tomato	SRP117253	-	SRR6025764	roots	WT	30364213
Tomato	SRP125463	-	SRR6315778	leaves	WT	29293695
Tomato	SRP125463	-	SRR6315779	leaves	WT	29293695
