# Supplementary material for: Systematic Characterization of MicroRNA Processing Modes in Plants With Parallel Amplification of RNA Ends
Source: Front Plant Sci. 2021 Dec 7;12:793549. doi: 10.3389/fpls.2021.793549 (PMC8688358; doi:10.3389/fpls.2021.793549)
Supplement: Supplementary file 3 [file Table_2.XLSX]

## Sheet: Arabidopsis thaliana
Family	miRBase_ID	Mechanism	Method
MIR156	ath-MIR156a	L-B; L-B	SPARE; PARE
MIR156	ath-MIR156b	L-B; L-B	SPARE; PARE
MIR156	ath-MIR156c	L-B; L-B	SPARE; PARE
MIR156	ath-MIR156d	L-B; L-B	SPARE; PARE
MIR156	ath-MIR156e	L-B; L-B	SPARE; PARE
MIR156	ath-MIR156f	L-B; L-B	SPARE; PARE
MIR156	ath-MIR156g	L-B; L-B	SPARE; PARE
MIR156	ath-MIR156h	L-B	SPARE
MIR157	ath-MIR157a	L-B; L-B	SPARE; PARE
MIR157	ath-MIR157b	L-B; L-B	SPARE; PARE
MIR157	ath-MIR157c	L-B; L-B	SPARE; PARE
MIR158	ath-MIR158a	B-L; L-B	SPARE; PARE
MIR159	ath-MIR159a	S-L-B; S-L-B	SPARE; PARE
MIR159	ath-MIR159b	S-L-B; S-L-B	SPARE; PARE
MIR159	ath-MIR159c	S-L-B	SPARE
MIR160	ath-MIR160a	L-B; L-B	SPARE; PARE
MIR160	ath-MIR160b	L-B	SPARE
MIR160	ath-MIR160c	L-B; L-B	SPARE; PARE
MIR161	ath-MIR161	B-L	SPARE
MIR162	ath-MIR162a	L-B; L-B	SPARE; PARE
MIR162	ath-MIR162b	L-B; L-B	SPARE; PARE
MIR163	ath-MIR163	S-B-L; S-B-L	SPARE; PARE
MIR164	ath-MIR164a	B-L	SPARE
MIR164	ath-MIR164b	B-L; B-L	SPARE; PARE
MIR164	ath-MIR164c	B-L; B-L	SPARE; PARE
MIR165	ath-MIR165a	B-L; B-L	SPARE; PARE
MIR165	ath-MIR165b	B-L; B-L	SPARE; PARE
MIR166	ath-MIR166a	B-L; B-L	SPARE; PARE
MIR166	ath-MIR166b	B-L; B-L	SPARE; PARE
MIR166	ath-MIR166c	B-L	SPARE
MIR166	ath-MIR166d	B-L	SPARE
MIR166	ath-MIR166e	B-L; B-L	SPARE; PARE
MIR166	ath-MIR166f	B-L; B-L	SPARE; PARE
MIR166	ath-MIR166g	B-L	SPARE
MIR167	ath-MIR167a	B-L; B-L	SPARE; PARE
MIR167	ath-MIR167b	B-L; B-L	SPARE; PARE
MIR167	ath-MIR167c	B-L; B-L	SPARE; PARE
MIR167	ath-MIR167d	B-L; B-L	SPARE; PARE
MIR168	ath-MIR168a	B-L; B-L	SPARE; PARE
MIR168	ath-MIR168b	B-L	SPARE
MIR169	ath-MIR169a	B-L; B-L	SPARE; PARE
MIR169	ath-MIR169b	S-B-L; S-B-L	SPARE; PARE
MIR169	ath-MIR169c	S-B-L	SPARE
MIR169	ath-MIR169d	S-B-L; S-B-L	SPARE; PARE
MIR169	ath-MIR169e	S-B-L; S-B-L	SPARE; PARE
MIR169	ath-MIR169f	S-B-L; S-B-L	SPARE; PARE
MIR169	ath-MIR169g	S-B-L	SPARE
MIR169	ath-MIR169h	S-B-L	SPARE
MIR169	ath-MIR169i	S-B-L; S-B-L	SPARE; PARE
MIR169	ath-MIR169j	S-B-L; S-B-L	SPARE; PARE
MIR169	ath-MIR169l	S-B-L; S-B-L	SPARE; PARE
MIR169	ath-MIR169m	S-B-L; S-B-L	SPARE; PARE
MIR169	ath-MIR169n	S-B-L; S-B-L	SPARE; PARE
MIR170	ath-MIR170	B-L; B-L	SPARE; PARE
MIR171	ath-MIR171a	B-L; B-L	SPARE; PARE
MIR171	ath-MIR171b	L-B; L-B	SPARE; PARE
MIR171	ath-MIR171c	L-B; L-B	SPARE; PARE
MIR172	ath-MIR172a	B-L; B-L	SPARE; PARE
MIR172	ath-MIR172b	B-L; B-L	SPARE; PARE
MIR172	ath-MIR172c	B-L	SPARE
MIR172	ath-MIR172d	B-L	SPARE
MIR172	ath-MIR172e	B-L; B-L	SPARE; PARE
MIR173	ath-MIR173	B-L; B-L	SPARE; PARE
MIR2111	ath-MIR2111a	B-L	SPARE
MIR319	ath-MIR319a	S-L-B; S-L-B	SPARE; PARE
MIR319	ath-MIR319b	S-L-B; S-L-B	SPARE; PARE
MIR319	ath-MIR319c	S-L-B; S-L-B	SPARE; PARE
MIR390	ath-MIR390a	B-L; L-B	SPARE; PARE
MIR390	ath-MIR390b	B-L; L-B	SPARE; PARE
MIR391	ath-MIR391	B-L; L-B	SPARE; PARE
MIR393	ath-MIR393a	B-L; B-L	SPARE; PARE
MIR393	ath-MIR393b	B-L; B-L	SPARE; PARE
MIR394	ath-MIR394a	S-B-L	SPARE
MIR394	ath-MIR394b	S-B-L	SPARE
MIR395	ath-MIR395a	B-L; B-L	SPARE; PARE
MIR395	ath-MIR395b	B-L	SPARE
MIR395	ath-MIR395c	B-L	SPARE
MIR395	ath-MIR395d	B-L	SPARE
MIR395	ath-MIR395e	B-L	SPARE
MIR395	ath-MIR395f	B-L	SPARE
MIR396	ath-MIR396a	B-L; L-B	SPARE; PARE
MIR396	ath-MIR396b	B-L; L-B	SPARE; PARE
MIR397	ath-MIR397a	B-L; B-L	SPARE; PARE
MIR397	ath-MIR397b	B-L; B-L	SPARE; PARE
MIR398	ath-MIR398a	B-L	SPARE
MIR398	ath-MIR398b	B-L; B-L	SPARE; PARE
MIR398	ath-MIR398c	B-L; B-L	SPARE; PARE
MIR399	ath-MIR399a	B-L; B-L	SPARE; PARE
MIR399	ath-MIR399b	B-L; B-L	SPARE; PARE
MIR399	ath-MIR399c	B-L; B-L	SPARE; PARE
MIR399	ath-MIR399d	B-L	SPARE
MIR399	ath-MIR399e	B-L	SPARE
MIR399	ath-MIR399f	B-L	SPARE
MIR400	ath-MIR400	L-B; L-B	SPARE; PARE
MIR402	ath-MIR402	S-B-L; S-B-L	SPARE; PARE
MIR403	ath-MIR403	B-L; B-L	SPARE; PARE
MIR408	ath-MIR408	L-B; L-B	SPARE; PARE
MIR447	ath-MIR447a	S-B-L	SPARE
MIR447	ath-MIR447b	S-B-L	SPARE
MIR472	ath-MIR472	S-B-L; S-B-L	SPARE; PARE
MIR771	ath-MIR771	B-L	SPARE
MIR779	ath-MIR779	S-L-B; S-L-B	SPARE; PARE
MIR824	ath-MIR824	B-L; B-L	SPARE; PARE
MIR825	ath-MIR825	L-B; L-B	SPARE; PARE
MIR827	ath-MIR827	B-L; B-L	SPARE; PARE
MIR862	ath-MIR862	B-L	SPARE
MIR864	ath-MIR864	B-L; B-L	SPARE; PARE
MIR1886	ath-MIR1886	B-L	PARE
MIR1888	ath-MIR1888b	L-B	PARE
MIR2111	ath-MIR2111b	B-L	PARE
MIR2112	ath-MIR2112	B-L	PARE
MIR2938	ath-MIR2938	S-B-L	PARE
MIR3434	ath-MIR3434	B-L	PARE
MIR3933	ath-MIR3933	B-L	PARE
MIR4228	ath-MIR4228	S-B-L	PARE
MIR4245	ath-MIR4245	L-B	PARE
MIR5012	ath-MIR5012	L-B	PARE
MIR5014	ath-MIR5014a	B-L	PARE
MIR5024	ath-MIR5024	L-B	PARE
MIR5026	ath-MIR5026	S-B-L	PARE
MIR5631	ath-MIR5631	S-L-B	PARE
MIR5642	ath-MIR5642a	L-B	PARE
MIR5642	ath-MIR5642b	L-B	PARE
MIR773	ath-MIR773a	L-B	PARE
MIR775	ath-MIR775	B-L	PARE
MIR776	ath-MIR776	B-L	PARE
MIR780	ath-MIR780	B-L	PARE
MIR822	ath-MIR822	S-B-L	PARE
MIR823	ath-MIR823	S-B-L	PARE
MIR833	ath-MIR833a	L-B	PARE
MIR835	ath-MIR835	S-L-B	PARE
MIR838	ath-MIR838	L-B	PARE
MIR840	ath-MIR840	S-L-B	PARE
MIR841	ath-MIR841a	B-L	PARE
MIR841	ath-MIR841b	B-L	PARE
MIR846	ath-MIR846	S-L-B	PARE
MIR847	ath-MIR847	L-B	PARE
MIR848	ath-MIR848	L-B	PARE
MIR850	ath-MIR850	B-L	PARE
MIR853	ath-MIR853	B-L	PARE
MIR860	ath-MIR860	S-B-L	PARE
MIR863	ath-MIR863	L-B	PARE
MIR869	ath-MIR869	L-B	PARE

## Sheet: Maize
Family	Plant Small RNA Gene ID	miRBase_ID	Mechanism
miR156	zma-MIR156e	zma-MIR156e	B-L
miR156	zma-MIR156l	zma-MIR156l	B-L
miR159	zma-MIR159f	zma-MIR159f	S-L-B
miR159	zma-MIR159a	zma-MIR159a	S-L-B
miR159	zma-b4r1-107544	zma-MIR159h	S-L-B
miR160	zma-MIR160b	zma-MIR160b	L-B
miR162	zma-MIR162	zma-MIR162	L-B
miR164	zma-MIR164c	zma-MIR164c	B-L
miR166	zma-b4r1-1312	zma-MIR166g	B-L
miR166	zma-MIR166i	zma-MIR166i	B-L
miR166	zma-MIR166h	zma-MIR166h	B-L
miR166	zma-MIR166c	zma-MIR166c	B-L
miR166	zma-MIR166d	zma-MIR166d	B-L
miR166	zma-MIR166k	zma-MIR166k	B-L
miR166	zma-MIR166j	zma-MIR166j	B-L
miR167	zma-MIR167a	zma-MIR167a	B-L
miR167	zma-MIR167h	zma-MIR167h	B-L
miR167	zma-MIR167e	zma-MIR167e	B-L
miR168	zma-MIR168b	zma-MIR168b	B-L
miR168	zma-MIR168a	zma-MIR168a	B-L
miR169	zma-MIR169i	zma-MIR169i	S-B-L
miR171	zma-MIR171e	zma-MIR171e	L-B
miR171	zma-MIR171l	zma-MIR171l	L-B
miR171	zma-MIR171c	zma-MIR171c	L-B
miR171	zma-MIR171m	zma-MIR171m	L-B
miR172	zma-MIR172c	zma-MIR172c	B-L
miR172	zma-MIR172b	zma-MIR172b	B-L
miR319	zma-MIR319a	zma-MIR319a	S-L-B
miR393	zma-MIR393c	zma-MIR393c	B-L
miR396	zma-b4r1-28202		B-L
miR396	zma-MIR396a	zma-MIR396a	L-B
miR408	zma-b4r1-47628	zma-MIR408a	L-B
miR408	zma-b4r1-109168	zma-MIR408b	L-B
miR827	zma-MIR827	zma-MIR827	L-B
miR2118	zma-b4r1-32765	zma-MIR2118d	S-B-L
miR2275	zma-b4r1-60160	zma-MIR2275b	B-L

## Sheet: Rice
Family	Plant Small RNA Gene ID	miRBase_ID	Mechanism
miR156	osa-MIR156b	osa-MIR156b	L-B
miR156	osa-MIR156j	osa-MIR156j	L-B
miR156	osa-MIR156f	osa-MIR156f	L-B
miR156	osa-MIR156h	osa-MIR156h	L-B
miR159	osa-MIR159b	osa-MIR159b	S-L-B
miR159	osa-MIR159a	osa-MIR159a	S-L-B
miR160	osa-MIR160a	osa-MIR160a	L-B
miR160	osa-MIR160d	osa-MIR160d	L-B
miR160	osa-MIR160b	osa-MIR160b	L-B
miR160	osa-MIR160e	osa-MIR160e	L-B
miR160	osa-MIR160c	osa-MIR160c	L-B
miR160	osa-MIR160f	osa-MIR160f	L-B
miR162	osa-MIR162a	osa-MIR162a	L-B
miR162	osa-MIR162b	osa-MIR162b	L-B
miR164	osa-MIR164b	osa-MIR164b	B-L
miR164	osa-MIR164c	osa-MIR164c	B-L
miR166	osa-MIR166f	osa-MIR166f	B-L
miR166	osa-MIR166a	osa-MIR166a	B-L
miR166	osa-MIR166d	osa-MIR166d	B-L
miR166	osa-MIR166k	osa-MIR166k	B-L
miR166	osa-MIR166h	osa-MIR166h	L-B
miR166	osa-MIR166c	osa-MIR166c	B-L
miR166	osa-MIR166i	osa-MIR166i	B-L
miR166	osa-MIR166b	osa-MIR166b	B-L
miR166	osa-MIR166l	osa-MIR166l	B-L
miR167	osa-MIR167g	osa-MIR167g	B-L
miR167	osa-MIR167c	osa-MIR167c	B-L
miR167	osa-MIR167i	osa-MIR167i	B-L
miR167	osa-MIR167d	osa-MIR167d	B-L
miR168	osa-MIR168a	osa-MIR168a	B-L
miR169	osa-MIR169a	osa-MIR169a	B-L
miR169	osa-MIR169n	osa-MIR169n	S-B-L
miR169	osa-MIR169e	osa-MIR169e	S-B-L
miR169	osa-MIR169c	osa-MIR169c	S-B-L
miR171	osa-MIR171d	osa-MIR171d	B-L
miR171	osa-MIR171e	osa-MIR171e	B-L
miR171	osa-MIR171i	osa-MIR171i	L-B
miR171	osa-MIR171f	osa-MIR171f	B-L
miR171	osa-MIR171c	osa-MIR171c	L-B
miR171	osa-MIR171b	osa-MIR171b	L-B
miR172	osa-MIR172b	osa-MIR172b	B-L
miR172	osa-MIR172d	osa-MIR172d	B-L
miR319	osa-MIR319b	osa-MIR319b	S-L-B
miR319	osa-MIR319a	osa-MIR319a	S-L-B
miR393	osa-MIR393b	osa-MIR393b	B-L
miR394	osa-MIR394	osa-MIR394	B-L
miR396	osa-MIR396c	osa-MIR396c	B-L
miR396	osa-MIR396f	osa-MIR396f	B-L
miR396	osa-MIR396b	osa-MIR396b	L-B
miR399	osa-MIR399j	osa-MIR399j	B-L
miR408	osa-MIR408	osa-MIR408	L-B
miR528	osa-MIR528	osa-MIR528	B-L
miR530	osa-MIR530	osa-MIR530	L-B
miR535	osa-MIR535	osa-MIR535	L-B
miR827	osa-MIR827	osa-MIR827	L-B
miR1425	osa-MIR1425	osa-MIR1425	B-L
miR1429		osa-MIR1429	L-B
miR1859	osa-MIR1859	osa-MIR1859	S-B-L
miR1863	osa-MIR1863c	osa-MIR1863c	B-L
miR1863	osa-MIR1863a	osa-MIR1863a	L-B
miR1871	osa-MIR1871	osa-MIR1871	B-L
miR1878	osa-MIR1878	osa-MIR1878	L-B
miR2118	osa-MIR2118p	osa-MIR2118p	S-B-L
miR2118	osa-MIR2118r	osa-MIR2118r	S-B-L
miR2118	osa-MIR2118b	osa-MIR2118b	S-B-L
miR2118	osa-MIR2118e	osa-MIR2118e	S-B-L
miR2118	osa-MIR2118g	osa-MIR2118g	S-B-L
miR2118	osa-MIR2118f	osa-MIR2118f	S-B-L
miR2118	osa-MIR2118i	osa-MIR2118i	S-B-L
miR2118	osa-MIR2118j	osa-MIR2118j	S-B-L
miR2118	osa-MIR2118l	osa-MIR2118l	S-B-L
miR2118	osa-MIR2118k	osa-MIR2118k	S-B-L
miR2118	osa-MIR2118m	osa-MIR2118m	S-B-L
miR2118	osa-MIR2118o	osa-MIR2118o	S-B-L
miR2118	osa-MIR2118n	osa-MIR2118n	S-B-L
miR2275	osa-MIR2275c	osa-MIR2275c	B-L
miR2275	osa-MIR2275b	osa-MIR2275b	B-L
miR2275	osa-MIR2275a	osa-MIR2275a	B-L
miR2275	osa-MIR2275d	osa-MIR2275d	L-B
miR2275	osa-b1.0r1-128682		L-B
miR2863	osa-MIR2863c	osa-MIR2863c	L-B
miR2875	osa-MIR2875	osa-MIR2875	B-L
miR2876	osa-MIR2876	osa-MIR2876	L-B
miR2877	osa-MIR2877	osa-MIR2877	L-B
miR3979	osa-MIR3979	osa-MIR3979	B-L
miR5143	osa-MIR5143b	osa-MIR5143b	S-B-L
miR5144	osa-MIR5144	osa-MIR5144	B-L
miR5159	osa-MIR5159	osa-MIR5159	B-L
miR5339	osa-MIR5339	osa-MIR5339	L-B
miR5513	osa-MIR5513	osa-MIR5513	L-B
miR5807	osa-MIR5807	osa-MIR5807	B-L

## Sheet: Soybean
Family	Plant Small RNA Gene ID	miRBase_ID	Mechanism
miR156	gma-MIR156d-1		L-B
miR156		gma-MIR156i	L-B
miR156		gma-MIR156k	L-B
miR156		gma-MIR156y	L-B
miR159	gma-MIR159e-1		S-L-B
miR159	gma-MIR159d-1		S-L-B
miR160	gma-MIR160a-1		L-B
miR160	gma-MIR160d-1		B-L
miR160	gma-MIR160b-1		L-B
miR162	gma-MIR162c-1		L-B
miR162	gma-MIR162b-1		L-B
miR162	gma-MIR162a-1		L-B
miR164	gma-MIR164d-1		B-L
miR164	gma-MIR164k-1		B-L
miR166	gma-MIR166d-1		B-L
miR166	gma-MIR166q-1		B-L
miR166	gma-MIR166n-1		B-L
miR166	gma-MIR166r-1		B-L
miR166	gma-MIR166o-1		B-L
miR166	gma-MIR166b-1		B-L
miR167	gma-MIR167e-1		B-L
miR167	gma-MIR167j-1		B-L
miR167	gma-MIR167c-1		B-L
miR168	gma-MIR168b-1		B-L
miR168	gma-MIR168a-1		B-L
miR169	gma-MIR169v-1		S-B-L
miR169	gma-MIR169d-1		S-B-L
miR169	gma-MIR169b-1		S-B-L
miR169	gma-MIR169c-1		S-B-L
miR171	gma-MIR171m-1		L-B
miR171	gma-MIR171a-1		B-L
miR171	gma-MIR171o-1		B-L
miR171	gma-MIR171j-1		B-L
miR171	gma-MIR171r-1		B-L
miR171	gma-MIR171t-1		L-B
miR171	gma-MIR171c-1		L-B
miR172	gma-MIR172e-1		B-L
miR172	gma-MIR172a-1		B-L
miR172	gma-MIR172b-1		B-L
miR319	gma-b1.0r1-45533		S-L-B
miR319	gma-MIR319a-1		S-L-B
miR393	gma-MIR393e-1		B-L
miR393	gma-MIR393c-1		B-L
miR393	gma-MIR393h-1		B-L
miR394	gma-MIR394a-1		B-L
miR395	gma-b1.0r1-33329		L-B
miR395	gma-MIR395g-1		L-B
miR396	gma-MIR396b-1		B-L
miR396	gma-MIR396a-1		B-L
miR396	gma-MIR396c-1		B-L
miR396	gma-MIR396f-1		B-L
miR396	gma-MIR396i-1		B-L
miR397	gma-MIR397b-1		L-B
miR397	gma-MIR397a-1		B-L
miR398	gma-MIR398c-1		B-L
miR398	gma-MIR398d-1		B-L
miR399	gma-MIR399i-1		B-L
miR399	gma-MIR399c-1		B-L
miR403	gma-MIR403b-1		B-L
miR408	gma-MIR408c-1		L-B
miR408	gma-MIR408a-1		L-B
miR482	gma-MIR482d-1		B-L
miR482	gma-MIR482c-1		L-B
miR482	gma-MIR482a-1		L-B
miR530	gma-MIR530c-1		S-B-L
miR530	gma-MIR530d-1		S-B-L
miR1507	gma-MIR1507a-1		B-L
miR1507	gma-MIR1507b-1		B-L
miR1507	gma-MIR1507c-1		L-B
miR1508	gma-MIR1508a-1		B-L
miR1509	gma-MIR1509b-1		B-L
miR1510	gma-MIR1510a-1		L-B
miR1510	gma-MIR1510b-1		L-B
miR1511	gma-b1.0r1-2616		L-B
miR1511	gma-MIR1511-1		L-B
miR1511	gma-b1.0r1-58263		L-B
miR1513	gma-MIR1513a-1		L-B
miR2109	gma-MIR2109-1		B-L
miR2118	gma-MIR2118b-1		S-B-L
miR2118	gma-MIR2118a-1		S-B-L
miR2199	gma-b1.0r1-61953		B-L
miR3522	gma-MIR3522-1		B-L
miR4392	gma-b1.0r1-43673		B-L
miR4415	gma-MIR4415a-1		B-L
miR4416	gma-MIR4416a-1		B-L
miR4996	gma-b1.0r1-16728		B-L
miR4996	gma-MIR4996-1		L-B
miR5041	gma-MIR5041-1		B-L
miR5776	gma-MIR5776-1		B-L
miR9749	gma-MIR9749-1		B-L

## Sheet: Tomato
Family	Plant Small RNA Gene ID	miRBase_ID	Mechanism
miR156	sly-b2.5r1-41770		L-B
miR156	sly-MIR156a-m-1	sly-MIR156a	L-B
miR156	sly-b2.5r1-114359		L-B
miR159	sly-MIR159-m1		S-L-B
miR160	sly-b2.5r1-53704		L-B
miR160	sly-MIR160a-m1		L-B
miR162	sly-b2.5r1-75626		L-B
miR162	sly-MIR162-m1		L-B
miR166	sly-b2.5r1-13212		B-L
miR166	sly-MIR166c-m1	sly-MIR166c	B-L
miR166	sly-b2.5r1-19042		B-L
miR166	sly-b2.5r1-71199		B-L
miR166	sly-MIR166a-m1	sly-MIR166a	B-L
miR166	sly-MIR166b-m1	sly-MIR166b	B-L
miR166	sly-b2.5r1-127906		B-L
miR166	sly-b2.5r1-149619		B-L
miR166	sly-b2.5r1-108471		B-L
miR167	sly-MIR167b-m1	sly-MIR167b	B-L
miR167	sly-b2.5r1-149324		B-L
miR168	sly-MIR168b-m1	sly-MIR168b	B-L
miR168	sly-MIR168a-m1	sly-MIR168a	B-L
miR169	sly-b2.5r1-73942	sly-MIR169f	S-B-L
miR171	sly-MIR171c-m1	sly-MIR171c	L-B
miR171	sly-MIR171b-m1	sly-MIR171b	L-B
miR171	sly-MIR171a-m1	sly-MIR171a	B-L
miR171	sly-MIR171e-m1	sly-MIR171e	L-B
miR171	sly-b2.5r1-123043		L-B
miR172	sly-b2.5r1-30386		B-L
miR172	sly-b2.5r1-102006		B-L
miR172	sly-MIR172a-m1	sly-MIR172a	B-L
miR319	sly-b2.5r1-47317		S-L-B
miR319	sly-MIR319c-m1	sly-MIR319c	S-L-B
miR319	sly-MIR319a-m1		S-L-B
miR391	sly-MIR4376-m1	sly-MIR391	B-L
miR394	sly-b2.5r1-15189		B-L
miR394	sly-MIR394-m1	sly-MIR394	S-B-L
miR396	sly-b2.5r1-41563		B-L
miR396	sly-MIR396a-m1	sly-MIR396a	B-L
miR396	sly-MIR396b-m1	sly-MIR396b	B-L
miR398	sly-b2.5r1-37494		B-L
miR408	sly-b2.5r1-14600	sly-MIR408	L-B
miR482	sly-MIR482a-m1	sly-MIR482a	S-B-L
miR482	sly-MIR482e-m1	sly-MIR482e	S-B-L
miR482	sly-MIR482d-m1	sly-MIR482d	S-B-L
miR482	sly-MIR482b-m1	sly-MIR482b	S-B-L
miR6022	sly-MIR6022-m1	sly-MIR6022	S-B-L
miR6023	sly-MIR6023-m1	sly-MIR6023	S-L-B
miR6024	sly-MIR6024-m1	sly-MIR6024	B-L
miR6027	sly-MIR6027-m1		B-L
miR9470	sly-MIR9470-m1	sly-MIR9470	S-L-B
miR9471	sly-MIR9471a-m1	sly-MIR9471a	B-L
miR9471	sly-MIR9471b-m1	sly-MIR9471b	L-B
miR10530	sly-b2.5r1-140104	sly-MIR10530	L-B
miR10537	sly-b2.5r1-126554		S-L-B
