# Supplementary material for: Systematic Characterization of MicroRNA Processing Modes in Plants With Parallel Amplification of RNA Ends
Source: Front Plant Sci. 2021 Dec 7;12:793549. doi: 10.3389/fpls.2021.793549 (PMC8688358; doi:10.3389/fpls.2021.793549)
Supplement: Supplementary file 4 [file Table_3.XLSX]

## Sheet: Sheet1
miRNA-3P	Chr	Strand	Start	End
ath-miR156e	Chr5	+	3867290	3867310
ath-miR156g	Chr2	-	8412524	8412544
ath-miR167b	Chr3	+	23406247	23406269
ath-miR167d	Chr1	+	11137879	11137899
ath-miR169d	Chr1	-	20039499	20039519
ath-miR169e	Chr1	+	20041642	20041662
ath-miR169i	Chr3	-	9871999	9872017
ath-miR169j	Chr3	-	9872355	9872374
ath-miR169l	Chr3	-	9875912	9875931
ath-miR169m	Chr3	-	9878209	9878227
ath-miR169n	Chr3	-	9878562	9878581
ath-miR397a	Chr4	+	2626028	2626048
ath-miR397b	Chr4	-	7878660	7878680
ath-miR400	Chr1	+	11786006	11786026
ath-miR402	Chr1	+	29016764	29016784
ath-miR1888b	Chr3	+	22537393	22537413
ath-miR853	Chr3	+	8346589	8346609
osa-miR164b	Chr5	-	15896169	15896189
osa-miR164c	Chr5	+	17327530	17327550
osa-miR167g	Chr3	+	3347735	3347755
osa-miR827	Chr2	-	23901168	23901188
osa-miR1878	Chr9	+	16555575	16555598
osa-miR5339	Chr6	-	29362487	29362507
gma-MIR156b-1	Chr14	+	990418	990438
gma-MIR156d-1	Chr8	+	3891464	3891484
gma-MIR159e-1	Chr7	-	9524936	9524956
gma-MIR159d-1	Chr9	+	37672565	37672585
gma-MIR160f-1	Chr10	-	4733506	4733526
gma-MIR160a-1	Chr10	-	43851656	43851676
gma-MIR160d-1	Chr13	-	23749985	23750005
gma-MIR160b-1	Chr10	+	40554957	40554977
gma-MIR162c-1	Chr17	+	10181572	10181592
gma-MIR162b-1	Chr5	-	7692602	7692622
gma-MIR162a-1	Chr6	-	20176247	20176267
gma-MIR164d-1	Chr10	+	38093116	38093136
gma-MIR164k-1	Chr20	-	45788103	45788123
gma-MIR166d-1	Chr20	-	43105401	43105421
gma-MIR166q-1	Chr4	+	44850306	44850326
gma-MIR166n-1	Chr5	-	37747171	37747191
gma-MIR166r-1	Chr6	+	10985854	10985874
gma-MIR166o-1	Chr6	-	12992823	12992843
gma-MIR166b-1	Chr8	-	282411	282431
gma-MIR167e-1	Chr20	+	37901963	37901983
gma-MIR167j-1	Chr20	+	44765149	44765168
gma-MIR167c-1	Chr7	+	39778858	39778878
gma-MIR168b-1	Chr1	-	48070320	48070340
gma-MIR168a-1	Chr9	-	41353243	41353263
gma-MIR169v-1	Chr13	+	5838950	5838970
gma-MIR169d-1	Chr10	+	14171070	14171093
gma-MIR169b-1	Chr20	+	10423017	10423037
gma-MIR169c-1	Chr9	+	5295175	5295196
gma-MIR171m-1	Chr12	+	8398904	8398924
gma-MIR171a-1	Chr12	+	8443176	8443196
gma-MIR171o-1	Chr13	+	30650862	30650882
gma-MIR171j-1	Chr20	-	4014016	4014036
gma-MIR171r-1	Chr4	+	46988963	46988983
gma-MIR171t-1	Chr6	-	48964784	48964804
gma-MIR171c-1	Chr7	-	43679657	43679677
gma-MIR172e-1	Chr11	-	35957827	35957847
gma-MIR172a-1	Chr12	-	6110723	6110743
gma-MIR172b-1	Chr13	-	40401692	40401712
gma-b1.0r1-45533	Chr20	+	35663142	35663162
gma-MIR319a-1	Chr5	+	40832251	40832272
gma-MIR390c-1	Chr1	+	42335682	42335702
gma-MIR390a-1	Chr3	-	6558192	6558212
gma-MIR393e-1	Chr14	+	5053533	5053553
gma-MIR393c-1	Chr2	-	47136213	47136233
gma-MIR393h-1	Chr9	+	31624646	31624666
gma-MIR394a-1	Chr17	+	41783868	41783888
gma-b1.0r1-33329	Chr18	-	16316079	16316100
gma-MIR395g-1	Chr8	-	40810582	40810602
gma-MIR396c-1	Chr13	+	43804853	43804873
gma-MIR396b-1	Chr13	+	26330019	26330039
gma-MIR396a-1	Chr13	-	26338151	26338171
gma-MIR396f-1	Chr15	-	556641	556665
gma-MIR396i-1	Chr17	+	9044949	9044969
gma-MIR397b-1	Chr13	-	34383008	34383028
gma-MIR397a-1	Chr8	-	4639053	4639073
gma-MIR398c-1	Chr8	-	14299257	14299277
gma-MIR398d-1	Chr2	+	49180093	49180113
gma-MIR399i-1	Chr15	+	6547451	6547471
gma-MIR399c-1	Chr20	-	38251197	38251217
gma-MIR403b-1	Chr10	+	1085286	1085306
gma-MIR408c-1	Chr10	-	36557010	36557030
gma-MIR408a-1	Chr2	+	837521	837541
gma-MIR482d-1	Chr10	-	48569642	48569663
gma-MIR482c-1	Chr18	-	61452917	61452938
gma-MIR482a-1	Chr2	+	7783882	7783903
gma-MIR530c-1	Chr11	-	16833286	16833307
gma-MIR530d-1	Chr12	+	6196682	6196703
gma-MIR1507a-1	Chr12	+	25849852	25849873
gma-MIR1507b-1	Chr17	+	6190675	6190696
gma-MIR1507c-1	Chr9	-	16565940	16565961
gma-MIR1508a-1	Chr16	+	32903801	32903821
gma-MIR1509b-1	Chr5	-	7774106	7774126
gma-MIR1510a-1	Chr16	+	31518969	31518989
gma-MIR1510b-1	Chr2	+	6599361	6599381
gma-b1.0r1-2616	Chr1	+	47587262	47587282
gma-MIR1511-1	Chr18	+	21161305	21161325
gma-b1.0r1-58263	Chr6	-	15854579	15854598
gma-MIR1513a-1	Chr7	+	43245868	43245888
gma-MIR2109-1	Chr4	-	28532454	28532474
gma-MIR2118b-1	Chr10	-	48574033	48574054
gma-MIR2118a-1	Chr20	+	35349843	35349865
gma-b1.0r1-61953	Chr7	-	11382758	11382778
gma-MIR3522-1	Chr15	+	4318846	4318866
gma-b1.0r1-43673	Chr20	-	156641	156662
gma-MIR4415a-1	Chr18	+	60474344	60474364
gma-MIR4416a-1	Chr19	-	40699094	40699114
gma-b1.0r1-16728	Chr13	-	34002867	34002887
gma-MIR4996-1	Chr15	+	5418937	5418957
gma-MIR5041-1	Chr16	+	30112024	30112044
gma-MIR5776-1	Chr5	-	1783656	1783676
gma-MIR9749-1	Chr17	-	14170521	14170541
gma-MIR156i	Chr5	+	41728706	41728726
gma-MIR156k	Chr6	-	4705089	4705110
gma-MIR156y	Chr17	-	38139723	38139743
sly-b2.5r1-41770	Chr12	-	3275348	3275367
sly-b2.5r1-55865	Chr2	+	35319898	35319918
sly-b2.5r1-76905	Chr3	+	67667088	67667108
sly-b2.5r1-114359	Chr7	+	324152	324174
sly-b2.5r1-132622	Chr8	-	51934641	51934662
sly-MIR159-m1	Chr3	+	67733172	67733192
sly-MIR160a-m1	Chr5	-	65436339	65436359
sly-b2.5r1-75626	Chr3	+	64438555	64438575
sly-MIR162-m1	Chr6	+	43073295	43073315
sly-b2.5r1-13212	Chr1	+	87406341	87406361
sly-b2.5r1-19042	Chr10	+	3321909	3321929
sly-b2.5r1-71199	Chr3	-	52477058	52477078
sly-b2.5r1-127906	Chr8	+	2978492	2978512
sly-b2.5r1-149619	Chr9	-	69048915	69048935
sly-b2.5r1-149324	Chr9	+	68485750	68485770
sly-MIR171c-m1	Chr12	-	519799	519819
sly-b2.5r1-123043	Chr7	+	60813649	60813669
sly-b2.5r1-30386	Chr11	+	2634621	2634641
sly-b2.5r1-102006	Chr5	+	65193395	65193415
sly-b2.5r1-47317	Chr12	-	43883769	43883790
sly-MIR319a-m1	Chr8	-	64783534	64783554
sly-MIR4376-m1	Chr6	+	4541943	4541964
sly-b2.5r1-41563	Chr12	+	2899331	2899351
sly-MIR396b-m1	Chr7	-	2628771	2628791
sly-b2.5r1-37494	Chr11	-	50299419	50299439
sly-b2.5r1-14600	Chr1	-	91040520	91040540
sly-MIR6027-m1	Chr10	+	62858102	62858123
sly-MIR156a-m1	Chr6	-	42851775	42851795
