# Supplementary material for: Systematic Characterization of MicroRNA Processing Modes in Plants With Parallel Amplification of RNA Ends
Source: Front Plant Sci. 2021 Dec 7;12:793549. doi: 10.3389/fpls.2021.793549 (PMC8688358; doi:10.3389/fpls.2021.793549)
Supplement: Supplementary file 5 [file Table_4.XLSX]

## Sheet: Sheet1
miRNA-3P	Chr	Strand	Origin_Start	Origin_End	Refined_Start	Refined_End
ath-miR156d	Chr5	-	3456643	3456665	3456644	3456665
ath-miR157a	Chr1	-	24913205	24913225	24913204	24913225
ath-miR157b	Chr1	+	24921175	24921195	24921175	24921196
ath-miR157c	Chr3	-	6244527	6244547	6244526	6244547
ath-miR160c	Chr5	-	19009095	19009115	19009095	19009116
ath-miR169a	Chr3	-	4359011	4359030	4359010	4359030
ath-miR173	Chr3	+	8236227	8236247	8236227	8236248
ath-miR833a	Chr1	+	29525265	29525286	29525266	29525286
ath-miR841b	Chr4	+	2184422	2184442	2184420	2184440
ath-miR863	Chr4	+	7846835	7846855	7846829	7846850
ath-miR864	Chr1	+	6740569	6740590	6740568	6740589
ath-miR773a	Chr1	+	13067313	13067333	13067313	13067334
ath-miR775	Chr1	+	29422546	29422565	29422546	29422566
ath-miR776	Chr1	+	22795699	22795719	22795699	22795720
ath-miR848	Chr5	-	4479448	4479469	4479441	4479464
zma-miR166d	Chr5	-	22443535	22443554	22443534	22443554
zma-miR166g	Chr1	+	13782733	13782752	13782733	13782753
zma-miR166i	Chr1	+	244940077	244940096	244940077	244940097
zma-miR167h	Chr6	-	95985890	95985908	95985889	95985909
zma-miR168a	Chr5	-	76534946	76534965	76534945	76534965
zma-miR168b	Chr4	-	244520654	244520673	244520653	244520673
zma-miR171c	Chr2	+	9079724	9079744	9079727	9079747
zma-miR171l	Chr1	+	249547431	249547451	249547434	249547454
zma-miR171m	Chr5	-	20785929	20785949	20785926	20785946
zma-miR172b	Chr5	-	221721350	221721369	221721349	221721369
zma-miR172c	Chr4	+	174155030	174155049	174155030	174155050
zma-miR319a	Chr3	+	215788888	215788907	215788888	215788908
zma-miR390a	Chr1	+	298107555	298107575	298107555	298107574
zma-miR393c	Chr10	-	149451811	149451832	149451811	149451831
zma-miR395a	Chr2	-	6288062	6288082	6288062	6288081
zma-miR395p	Chr10	+	145466469	145466489	145466470	145466489
osa-miR160e	Chr7	-	2216769	2216789	2216768	2216789
osa-miR160f	Chr8	+	24396953	24396973	24396953	24396974
osa-miR166i	Chr3	+	25295067	25295087	25295065	25295085
osa-miR168a	Chr2	-	1553162	1553185	1553162	1553182
osa-miR171c	Chr4	-	31713482	31713502	31713479	31713499
osa-miR171i	Chr3	+	21191690	21191710	21191693	21191713
osa-miR396b	Chr6	+	3669736	3669755	3669736	3669756
osa-miR399j	Chr4	+	28873196	28873216	28873196	28873215
osa-miR2876	Chr6	-	17008985	17009005	17008982	17009005
osa-miR5144	Chr1	-	25326399	25326419	25326398	25326419
osa-miR171b	Chr8	+	5369222	5369242	5369225	5369245
osa-miR319b	Chr1	-	6677580	6677599	6677579	6677600
