# Supplementary material for: Systematic Characterization of MicroRNA Processing Modes in Plants With Parallel Amplification of RNA Ends
Source: Front Plant Sci. 2021 Dec 7;12:793549. doi: 10.3389/fpls.2021.793549 (PMC8688358; doi:10.3389/fpls.2021.793549)
Supplement: Supplementary file 6 [file Table_5.XLSX]

## Sheet: ath-miR169a-3P
targ_ID	targ_seq	mir	mir_seq	Total_misp	Score	Seed_misp	Cleavage	Start_pos	Slice_pos
AT1G48540.1	GUAGCC-AGGACAAGUUGUA	miRBase	GGCAAGUUGUCCUUGGCUAC	4	5	2	Yes	2657	2666
AT1G48540.1	AGUAGCC-AGGACAAGUUGUA	Corrected	GGCAAGUUGUCCUUGGCUACA	5	5	2	Yes	2657	2666

## Sheet: gma-miR408c-3P
targ_ID	gene_id	targ_seq	mir	mir_seq	Total_misp	Score	Seed_misp	Cleavage	Start_pos	Slice_pos
KRH66491	GLYMA_03G109900	GCUAGGGAAGAGGCAGUGCUG	gma-miR408c-3p	AUGCACUGCCUCUUCCCUGGC	3	3.5	1	Yes	438	450
KRH53361	GLYMA_06G121100	CUCAGGGAAGAGGCAGUGCAU	gma-miR408c-3p	AUGCACUGCCUCUUCCCUGGC	2	1.5	0	Yes	100	112
KRH48825	GLYMA_07G115000	GCUAGGGAAGAGGCAGUGCUG	gma-miR408c-3p	AUGCACUGCCUCUUCCCUGGC	3	3.5	1	Yes	833	845
KRH66491	GLYMA_03G109900	GGCUAGGGAAGAGGCAGUGCU	Corrected	UGCACUGCCUCUUCCCUGGCU	3	2	0	Yes	439	450
KRH53361	GLYMA_06G121100	UCUCAGGGAAGAGGCAGUGCA	Corrected	UGCACUGCCUCUUCCCUGGCU	3	2.5	0	Yes	101	112
KRH48825	GLYMA_07G115000	GGCUAGGGAAGAGGCAGUGCU	Corrected	UGCACUGCCUCUUCCCUGGCU	3	2	0	Yes	834	845
KRH49413	GLYMA_07G152700	AGCCAGUGACGAGGCAGUGUU	Corrected	UGCACUGCCUCUUCCCUGGCU	4	5	1	Yes	613	624
